# Supplementary material for: Hydrogenation-Facilitated Spontaneous N-O Cleavage Mechanism for Effectively Boosting Nitrate Reduction Reaction on Fe2B2 MBene
Source: Molecules. 2025 Apr 15;30(8):1778. doi: 10.3390/molecules30081778 (PMC12029549; doi:10.3390/molecules30081778)
Supplement: Supplementary file 1 [file molecules-30-01778-s001.zip]

Archive with 1 entries (1 files):
- molecules-3566790-supplementary.pdf
